# Supplementary material for: The Use of Aryl-Substituted Homophthalic Anhydrides in the Castagnoli–Cushman Reaction Provides Access to Novel Tetrahydroisoquinolone Carboxylic Acid Bearing an All-Carbon Quaternary Stereogenic Center
Source: Molecules. 2022 Dec 2;27(23):8462. doi: 10.3390/molecules27238462 (PMC9738897; doi:10.3390/molecules27238462)
Supplement: Supplementary file 1 [file molecules-27-08462-s001.zip]

Archive with 1 entries (1 files):
- molecules-2016613-supplementary.pdf
